# Supplementary material for: Prostate-Specific Membrane Antigen Expression in Meningioma: A Promising Theranostic Target
Source: J Neuropathol Exp Neurol. 2022 Sep 30;81(12):1008–17. doi: 10.1093/jnen/nlac089 (PMC9677239; doi:10.1093/jnen/nlac089)
Supplement: nlac089_Supplementary_Data [file nlac089_supplementary_data.zip]

Archive with 1 entries (1 files):
- Meningioma Training Cohort.xlsx
