# Supplementary material for: Prostate-Specific Membrane Antigen Expression in Meningioma: A Promising Theranostic Target
Source: J Neuropathol Exp Neurol. 2022 Sep 30;81(12):1008–17. doi: 10.1093/jnen/nlac089 (PMC9677239; doi:10.1093/jnen/nlac089)
Supplement: nlac089_Supplementary_Data [file nlac089_supplementary_data.zip › Meningioma Training Cohort.xlsx]

## Sheet: Sheet1
ID	Patient	Age	R	Sex	Tumor location	Laterality	Site	Procedure	Size (cm)	Diagnostic Line	Subtype	Grade	Ki-67	Rec group	Recurrence	Hypercellular	Sheeting	Small Cell	Macronuc	Necrosis	Mitoses	Brain Inv	Bone Inv	Psammoma	Prior RTX	TX Effect
2	2	62	0	F	Brain	Right	Parietal lobe	Craniotomy	4	1 Meningioma	Transitional	1	NA	0	NO	NA	NA	NA	NA	NO	RARE	ABSENT	NA	NUMEROUS	0	NO
4	2	66	1	F	Brain	Right	Cerebral hemisphere	Craniotomy	3.1	3 Men. Rrct. RIC	Men - Trans; focal rhab	1	0.05	1	SECOND	NA	NA	FOCAL	FOCAL	MICRO	FEW	ABSENT	NA	NA	1	YES
5	3	53	0	F	Brain	Left	Parietal lobe	Craniotomy	2.5	1 Meningioma, secretory	Secretory	1	0.05	0	NO	ABSENT	ABSENT	ABSENT	ABSENT	ABSENT	RARE	ABSENT	ABSENT	ABSENT	0	NO
6	3	55	1	F	Brain	Left	Frontal lobe	Craniotomy	2.6	2 Meningioma	Secretory	1	0.033	1	FIRST	ABSENT	ABSENT	ABSENT	ABSENT	ABSENT	ABSENT	ABSENT	ABSENT	RARE	0	NO
7	4	40	0	F	Brain	Left	Frontal lobe	Craniotomy	3.5	1 Meningioma	Transitional	1	<5%	0	NO	ABSENT	ABSENT	ABSENT	ABSENT	ABSENT	ABSENT	ABSENT	ABSENT	RARE	1	YES
8	4	44	1	F	Brain	Right	Temporal lobe	Craniotomy	1.2	2 Meningioma	Transitional	1	0.02	1	FIRST	ABSENT	ABSENT	ABSENT	ABSENT	ABSENT	ABSENT	ABSENT	ABSENT	PRESENT	0	NO
9	5	61	0	F	Scalp	Left	Parietal scalp	Excisional bx	2.2	1 Meningioma	Meningothelial	1	0.2	0	NO	FOCAL	ABSENT	ABSENT	ABSENT	YES	RARE	ABSENT	ABSENT	ABSENT	0	NO
10	5	61	1	F	Scalp	Unspecified	Unspecified	Craniotomy	4.5	2 Atypical meningioma	Transitional	2	0.14	1	FIRST	PRESENT	PRESENT	FOCAL	PRESENT	PRESENT	PRESENT 7/10	ABSENT	PRESENT	ABSENT	0	NO
12	6	59	1	M	Brain	Right	Unspecified	Craniotomy	0.5	2 Atypical meningioma	Men-Trans;	1	15-20%	1	FIRST	PRESENT	NA	PRESENT	PRESENT	WIDESPREAD	NUMEROUS	NA	NA	NA	0	NO
22	15	66	0	F	Bone	Left	Left sphenoid	Craniotomy	1.2	1 Meningioma	TransitionaL, secretory	1	NA	0	NO	NA	NA	NA	NA	NA	RARE	NA	ABSENT	NA	0	NO
24	17	74	0	F	Brain	Right	Unspecified	Craniotomy	4.9	Meningioma, high MIB1	Fibrous NA	1	0.113	0	NO	ABSENT	ABSENT	PRESENT	ABSENT	ABSENT	RARE	ABSENT	ABSENT	ABSENT	0	NO
27	20	57	0	F	Brain	Right	R Temporal/ sphenoid	Craniotomy	3.8	Meningioma	Meningothelial	1	<5%	0	NO	FOCAL	ABSENT	ABSENT	ABSENT	ABSENT	RARE	ABSENT	ABSENT	ABSENT	0	NO
28	21	75	0	F	Brain	Left	Left frontal lobe	Craniotomy	4.5	Meningioma	Angiomatous	1	<2%	0	NO	ABSENT	ABSENT	ABSENT	ABSENT	ABSENT	ABSENT	ABSENT	ABSENT	ABSENT	0	NO
33	26	68	0	F	Brain	Right	Right frontal lobe	Craniotomy	3	Meningioma ATYF, f CCC	Menin, focal clear cell	1	0.05	0	NO	ARTIFACT	ARTIFACT	ARTIFACT	PRESENT	FOCAL	RARE	ABSENT	ABSENT	ABSENT	0	NO
35	28	52	0	M	Brain	Left	Left frontal lobe	Craniotomy	3	Men. w/ FBI, Rhabdoid Dif	Sec- trans; rhabdoid	2	0.05	0	NO	NA	NA	NA	NA	ABSENT	RARE 2/10	PRESENT	ABSENT	RARE	0	NO
39	32	66	0	M	Brain	Left	Left frontal lobe	Craniotomy	6	Chordoid meningioma	Chordoid	2	0.17	0	NO	ABSENT	PRESENT	PRESENT	PRESENT	PRESENT	PRESENT 5/10	ABSENT	ABSENT	ABSENT	0	NO
42	35	82	0	M	Brain	Right	Right , left frontal lobe	Craniotomy	5	Atypical meningioma	Men - trans	2	5-10%	0	NO	FOCAL	FOCAL	ABSENT	ABSENT	ABSENT	RARE	FOCAL	ABSENT	RARE	0	NO
43	36	73	0	F	Brain	Left	Left intraventricular	Craniotomy	5.6	Atypical meningioma	Rhabdoid	2	5-10%	0	NO	FOCAL	ABSENT	ABSENT	FOCAL	EQUIVOCAL	RARE 1/10	PRESENT	ABSENT	PRESENT	0	NO
46	39	56	0	M	Brain	Left	Left frontal lobe	Craniotomy	6.2	Atypical meningioma MIB1	Transitional NA	2	0.222	0	NO	ABSENT	ABSENT	ABSENT	FOCAL	ABSENT	PRESENT 5/10	ABSENT	ABSENT	ABSENT	0	NO
51	42	73	0	M	Brain	Left	Left frontal lobe	Craniotomy	3	1 Men. w/ focal high mit act	Transitional MIB1	1	5-10%	0	NO	NA	NA	NA	NA	RARE FOCI	PRESENT 3-10	NA	NA	NA	0	NO
56	44	43	1	F	Brain	Left	Left brain tumor- lobe unspe	Craniotomy	7	2 Atypical meningiom	Fib-trans	2	10-15%	1	FIRST	NA	NA	NA	NA	PRESENT	PRESENT 4/10	ABSENT	NA	NA	0	NO
57	44	45	1	F	Brain	Left	Left temporal fossa	Craniotomy	5	3 Atypical men.w/ collagen	Fib-trans	2	0.05	1	SECOND	PRESENT	ABSENT	ABSENT	ABSENT	ABSENT	PRESENT 1/10	ABSENT	ABSENT	VERY RARE	1	YES
59	46	39	0	M	Brain	Left	Left frontal lobe	Craniotomy	5.9	Meningioma w/ feat. Angio	Angiomatous	1	0.02	0	NO	ABSENT	PRESENT	ABSENT	ABSENT	ABSENT	RARE 1/10	ABSENT	ABSENT	ABSENT	0	NO
60	47	83	0	F	Spine	Midline	Spinal thoracic intradu	Laminectomy	2.4	Meningioma	Trans - psamommatous	1	<5%	0	NO	ABSENT	ABSENT	ABSENT	ABSENT	ABSENT	ABSENT	ABSENT	PRESENT	NUMEROUS	0	NO
61	48	57	0	M	Spine	Midline	Spine intradural T9-10	Excisional bx	2.8	Meningioma	Trans - psamommatous	1	<5%	0	NO	ABSENT	ABSENT	ABSENT	ABSENT	ABSENT	ABSENT	ABSENT	ABSENT	NUMEROUS	0	NO
64	51	46	0	F	Brain	Left	Left temporal lobe	Craniotomy	5.8	Meningioma	Men-trans; focal rhab	1	5-10%	0	NO	ABSENT	ABSENT	ABSENT	ABSENT	PRESENT	RARE	ABSENT	ABSENT	RARE	0	NO
65	52	60	0	F	Brain	Right	Right frontal lobe	Craniotomy	6.2	Meningioma	Men, trans, microcystic	1	5-10%	0	NO	ABSENT	ABSENT	ABSENT	ABSENT	ABSENT	ABSENT	ABSENT	ABSENT	ABSENT	0	NO
68	55	83	0	F	Brain	Left	Left temporal lobe	Craniotomy	1.7	Meningioma with ATYF	Transitional	1	5-10%	0	NO	ABSENT	ABSENT	ABSENT	PRESENT	FOCAL	ABSENT	ABSENT	ABSENT	ABSENT	0	NO
71	58	89	1	M	Orbit	Left	Left supraorbital	Excision	1.5	2 Recurrent atypical men.	Men- fibrous	2	15-20%	1	FIRST	NA	NA	NA	NA	NA	NA	NA	NA	NA	1	YES
75	59	69	1	F	Brain	Left	Left frontal lobe	Craniotomy	4.2	3 Anaplastic men/ w RTX	Meningothelial	3	50-80%	1	SECOND	PRESENT	PRESENT	ABSENT	PRESET	EXTENSIVE	NUMEROUS	FOCAL	ABSENT	ABSENT	1	YES
76	59	70	1	F	Brain	Left	Left frontal lobe	Craniotomy	1.9	4 Rrct/res anaplastic men.	Meningothelial	3	30-40%	1	THIRD	NA	NA	NA	NA	PRESENT	NA	NA	NA	NA	1	YES
77	60	61	0	F	Brain	Right	Right frontal lobe	Craniotomy	7	1 Meningioma ATYF	Trans - meningo	1	0.1	0	NO	PRESENT	NA	NA	NA	NA	PRESENT 7/10	ABSENT	PRESENT	RARE	1	YES
81	62	63	0	M	Brain	Right	Right frontoparietal	Excisional bx	5.5	1 Meningioma	Menin-trans	1	5-10%	0	NO	NA	NA	NA	PRESENT	NA	PRESENT 2/10	NA	NA	RARE	0	NO
83	63	50	0	F	Brain	Midline	Bifrontal	Craniotomy	6	1 Meningioma, clear cell	Clear Cell	2	10-15%	0	NO	PRESENT	NA	NA	NA	NA	PRESENT 2/10	NA	NA	NA	0	NO
84	63	58	1	F	Unspecified	Unspecified	Unspecified	Craniotomy	1.5	2 Atypical meningiom	Menin, focal rhabd, cc	2	10-25%	1	FIRST	NA	NA	NA	PRESENT	FOCAL	PRESENT 5/10	ABSENT	NA	NA	1	YES
87	64	45	1	F	Brain	Left	Left temporal tumor	Craniotomy	4.5	3 Atypical men; RTC effects	Transitional	2	10-15%	1	SECOND	NA	NA	NA	NA	NA	PRESENT 4/10	NA	NA	NA	1	YES
88	65	55	0	M	Brain	Left	Left frontal lobe	Craniotomy	2.8	1 Meningioma	Transitional	1	5-10%	0	NO	NA	NA	NA	NA	PRESENT	RARE	ABSENT	ABSENT	ABSENT	1	NO
90	66	78	0	F	Brain	Right	Parietal lobe	Craniotomy	2.5	1 Meningioma	Fibrous	1	<5%	0	NO	NA	NA	NA	NA	NA	RARE	ABSENT	NA	ABSENT	0	NO
93	67	61	1	M	Brain	Right	Frontal lobe	Craniotomy	4.3	2 Mening. RTX c, MIB1	Transitional	1	0.2	1	FIRST	ABSENT	ABSENT	ABSENT	ABSENT	ABSENT	ABSENT	ABSENT	ABSENT	PRESENT	1	YES
96	69	80	0	F	Brain	Unspecified	Unspecified	Craniotomy	8.5	Anaplastic Men. RTX	Men., chor, pap, cc	3	>70%	0	NO	PRESENT	PRESENT	FOCAL	PRESENT	PRESENT	PRESENT >22/10	PRESENT	ABSENT	ABSENT	1	YES
